# Supplementary material for: Comparison of Retinal Metabolic Activity and Structural Development between rd10 Mice and Normal Mice Using Multiphoton Fluorescence Lifetime Imaging Microscopy
Source: Curr Issues Mol Biol. 2024 Jan 6;46(1):612–20. doi: 10.3390/cimb46010039 (PMC10813981; doi:10.3390/cimb46010039)
Supplement: Supplementary file 1 [file cimb-46-00039-s001.zip]

Archive with 1 entries (1 files):
- cimb-2794154-supplementary.pdf
